# Supplementary material for: Oil Displacement in Calcite-Coated Microfluidic Chips via Waterflooding at Elevated Temperatures and Long Times
Source: Micromachines (Basel). 2022 Aug 14;13(8):1316. doi: 10.3390/mi13081316 (PMC9415086; doi:10.3390/mi13081316)
Supplement: Supplementary file 1 [file micromachines-13-01316-s001.zip]

Archive with 1 entries (1 files):
- micromachines-1839758-supplementary.pdf
